# Supplementary material for: Differential regulation of serum microRNA expression by HNF1β and HNF1α transcription factors
Source: Diabetologia. 2016 Apr 8;59:1463–73. doi: 10.1007/s00125-016-3945-0 (PMC4901123; doi:10.1007/s00125-016-3945-0)
Supplement: Supplementary file 3 — (XLSX 239 kb) [file 125_2016_3945_MOESM3_ESM.xlsx]

## Sheet: Sheet1
Supplemental Table 2 – Dataset of background-filtered, normalized miRNA expression measurement results of the profiling experiment performed with the Polish group.
	HNF1A	HNF1A	HNF1A	HNF1A	HNF1A	HNF1A	HNF1A	HNF1A	HNF1A	HNF1A	HNF1A	HNF1A	HNF1A	HNF1A	HNF1A	HNF1A	HNF1A	GCK	GCK	GCK	GCK	GCK	GCK	GCK	GCK	GCK	GCK	GCK	GCK	GCK	T1DM	T1DM	T1DM	T1DM	T1DM	T1DM	T1DM	T1DM	T1DM	HNF1B	HNF1B	HNF1B	HNF1B	HNF1B	HNF1B	HNF1B	HNF1B	HNF1B	HNF1B
hsa-miR-223-3p	2.28817	1.56615	2.07389	2.74794	2.2313	2.62919	2.0954	2.82104	2.63393	1.59832	1.79984	2.62816	2.55492	3.19995	2.17193	2.77475	2.71531	1.25435	1.29576	2.68771	2.15152	1.96395	1.57452	2.26775	1.57992	2.57428	1.91053	1.98307	3.01037	1.63338	3.83262	2.37927	1.78271	3.40105	2.0424	2.35639	2.01321	2.43364	2.94009	2.02938	2.19972	1.67673	1.26383	0.996403	1.10156	1.05707	1.28364	0.945186	1.90856
hsa-miR-24-3p	-0.104177	0.66066	-0.480843	-0.37531	1.11082	0.467969	0.412603	0.0612088	0.818395	-0.312912	1.65324	0.386957	-0.251352	-0.0768292	-0.31534	-0.29929	-0.0871526	-1.32702	0.340034	-0.0932115	0.0796444	-0.62402	-0.386658	-0.0862032	-0.166899	0.00666706	-0.066077	-0.339954	-0.123451	-0.761101	0.0709842	0.367073	-0.407804	-0.544029	-0.95534	-0.252018	0.0981011	0.0789997	-0.110153	-0.184799	-0.11729	0.0202667	-0.850279	0.719035	-0.545193	-1.11545	-0.710185	-0.696799	-0.824582
hsa-miR-199a-3p	-3.79856	-4.15025	-3.98797	-3.89213		-3.54639	-3.80728	-3.37868	-3.92583	-3.87958	-5.21692	-4.35124	-4.44803	-3.91082	-4.32958	-4.32449	-4.4322		-3.79829	-3.95193	-4.28504	-5.90351	-4.52073	-3.94151		-4.25304	-3.77402	-4.8998	-4.10423	-5.70279	-4.309	-3.51134		-6.21552	-5.51224	-3.52096	-4.11675	-4.55982	-4.62503	-4.97749	-4.29669		-4.67519		-5.78116	-6.87982	-5.8525	-5.40818	-5.51355
hsa-miR-502-3p				-5.86699		-5.95958	-7.03482		-5.58107	-5.64122		-5.15373	-5.78305		-6.05751	-6.3102						-5.86573				-6.4743	-5.84212	-6.89288	-7.78963	-6.09425	-7.08492	-5.67279		-7.27039		-6.45168		-7.76513	-6.06445						-6.41793	-5.2224	-5.98049	-6.03954	-5.82811
hsa-miR-23a-3p	-0.255687	-0.488841	-0.026695	0.103821	0.0941209	0.362893	-0.546399	0.22347	0.650305	-0.266551	1.06492	-0.229151	-0.0174021	0.2215	-0.158788	-0.403669	-0.13304					-0.443171	-0.0778727	-0.35096	-0.234594	0.279886	-0.268086	-0.657784	-0.00399877	-1.02193	0.35521	0.417231	-0.911316	0.292553	-0.580744	-0.160688	-1.64106	-0.0210602	0.161205	-0.230933	-0.770439				-0.350039	-0.705835	-0.315196	-0.655786	-0.530328
hsa-miR-145-5p	-5.91266	-3.50804	-3.98891	-4.4041	-4.92468	-4.25847	-4.62161	-6.14652	-4.01907	-4.62945	-4.98679	-3.84172	-5.91274	-4.21167	-4.6816	-4.10724	-4.75579	-3.18501	-4.30925	-4.58588	-3.9475	-5.78498		-4.35381		-6.26567	-4.89699	-5.3031	-4.07507	-5.00631	-3.7907	-4.22425	-4.39922	-4.28479	-5.07604	-4.68564	-6.03651	-4.40826	-3.74761	-4.59607	-4.1041		-5.28092	-4.02511	-5.34491		-4.83066	-5.17856	-5.94178
hsa-miR-423-5p	-2.3033	-2.16016	-2.35624	-1.38924	-2.51308	-2.00588	-2.70498	-2.46777	-2.92436	-1.70798	-1.49587	-2.70103	-2.53055	-3.31027	-2.92298	-2.8766	-3.83774	-3.63702	-3.14105	-2.81475	-2.39954	-2.82805	-2.61232	-3.1401	-3.66935	-2.39452	-2.94265	-3.361	-4.45877	-2.96542	-4.21041	-2.35483	-4.68935	-3.63505	-3.21019	-2.34751	-3.43459	-2.94902	-3.68048	-3.25531	-2.79634		-2.66565	-1.90667	-1.73276	-2.32318	-2.55892	-2.01019	-2.2817
hsa-miR-101-3p	-0.707397	-1.08586	-0.433878	-2.20428	0.101456	-1.37315	-1.2057	-0.781613	-0.0483919	-1.06971	0.303741	-0.538128	-1.28363	-0.736167	-1.07293	-0.0902911	-0.713887	-2.34553	-2.21758	-3.97718	-2.30083	-1.99821	-1.18106	-2.98915	-3.87122	-2.49643	-0.613147	-1.2852	-1.21937	0.271123	-0.952771	-1.77512	-1.9829	-1.48486	-1.92591	-1.60051	-1.91188	-0.652987	-1.01763		-2.48689		-0.8513	-0.116201	-1.24487	-1.42757	-1.3091	-1.16697	-1.32265
hsa-miR-197-3p	-3.60168					-3.91525	-4.85314	-3.31775	-4.09848				-3.44657	-3.0128	-4.85011	-3.55651	-3.49955			-3.88313		-3.40055	-3.62821	-3.88238		-3.41019	-3.65192	-4.51589	-3.89906	-5.48553	-3.32752	-3.64627		-3.09084		-3.44024	-3.77515	-3.70066	-3.13161		-4.40128							-4.5779	-5.60819
hsa-miR-27b-3p	-1.8769	-1.98125	-2.08559	-3.09236	-1.69738	-2.79106	-2.08009	-1.96702	-2.36881	-2.47994	-2.16236	-2.4021	-2.52811	-1.91063	-2.66544	-2.53851	-1.83066	-2.93053	-2.80259		-3.2048	-2.43405	-2.27489	-1.91121	-3.41227	-2.62877	-2.59554	-2.70707	-2.0992	-3.06823	-1.67988	-3.0631	-2.51124	-2.28922	-1.98003	-3.2134	-2.81191	-2.16113	-1.94684	-1.71405	-3.08312	-2.74984	-3.28681	-2.86773	-3.09501	-3.49258	-2.56639	-3.69993	-2.69105
hsa-miR-107	-1.05845	-1.8876	-1.67612	-2.62163	-1.83239	-1.77368	-1.75237	-1.89032	-2.09066	-2.08793	-0.777275	-2.06431	-2.3012	-2.02252	-2.28643	-2.45089	-2.06978	-1.59671	-2.52986	-1.11335	-0.411843	-1.72471	-1.45672	-1.6785	-1.89385	-0.939488	-1.6911	-2.14234	-1.72196	-3.30707	-2.29892	-1.78046	-2.69876	-4.2762	-3.72277	-1.77589	-2.90309	-2.21478	-2.27572	-1.45406	-0.905596		-1.88663	-1.07096	-2.5041	-2.80275	-2.52652	-2.16427	-1.98993
hsa-let-7g-5p	-1.73605		-1.68322	-2.34632	-0.712014	-1.0303	-1.49501	-2.81579	-1.70412	-2.31067	-1.67183	-2.62475	-2.63257	-2.30026	-3.13114	-3.02251	-2.45624		-2.09555	-1.84059	-1.98729	-1.57773	-1.72906	-2.23908	-1.98782	-1.80817	-1.98019	-2.22111	-2.18294	-2.70465	-2.73899	-2.15959	-3.65101	-3.79656	-2.60565	-2.3241		-1.97905	-2.34832	-2.46195	-1.30832		-2.07644	0.023385	-3.15905	-2.56801	-3.21875	-2.54778	-2.33759
hsa-miR-320a	0.563695	2.02322	0.521914	1.26254	0.667033	1.22172	0.279368	0.127318	0.335823	1.37928	1.43778	0.800773	0.54601	0.160241	0.852594	0.63991	0.0280145	1.54009	1.04751	0.256463	0.884998	0.527285	1.15477	0.726687	1.81194	0.526688	0.416909	0.0326876	-0.517183	0.804547	-0.585638	0.613691	1.83167	1.55445	1.5079	0.779999	-0.383827	0.468912	-0.0937598	1.25199	0.309805	1.08839	1.75652	2.12594	1.96322	1.39302	1.81044	1.75858	1.00607
hsa-miR-320b	0.0255316	1.27664	-0.0843488	1.0573	-0.0707684	0.400884	-0.0963029	-0.439972	-0.758006	1.058	-0.217041	0.344219	0.243562	-0.266492	0.73804	0.536905	-0.487679	1.83473	0.954822	-0.102977	0.670426	0.39863	0.883648	0.446598	1.24926	0.157607	0.102237	-8.29071e-05	-0.655567	0.402714	-0.929159	0.482446	1.56533	1.36874	1.3702	0.410414	0.100272	-0.0629164	-0.5071	0.221326	-0.0481799	0.347909	1.22081	0.823011	1.92727	1.10704	1.49593	1.49982	0.742331
hsa-miR-32-5p	-3.92471	-4.33987	-4.36618	-5.57648	-3.97508	-5.30083	-3.99219	-5.90222	-4.06687	-5.84026	-4.48624	-5.39612	-5.2515	-5.19474	-5.67805	-5.14045	-4.44664	-2.69027		-4.25987		-5.73951	-4.08651	-6.71942		-6.44896	-3.39233	-3.94522	-4.9032	-2.96032	-4.99366	-4.1806	-4.23319	-5.42515	-5.59923	-4.91169	-3.97864	-3.11383	-4.9617		-5.03531		-2.65963	-2.432	-3.47569	-4.16691	-3.70531	-2.97828	-3.71324
hsa-miR-99b-5p	-5.0399						-4.87366				-4.32139		-4.4232	-5.4663	-5.54049	-6.01362	-5.25435					-5.06936		-4.67328		-4.31994	-4.99634	-4.90666	-5.84677	-7.22753	-4.94489	-4.54919		-5.24123		-3.92576		-4.71554	-4.45599	-3.02281						-4.27252	-4.99097	-4.89511	-5.60023
hsa-let-7a-5p	-5.35676			-5.39028		-6.3161	-5.94763	-5.10534		-5.01797	-5.28851		-5.29196	-4.69868	-4.98426	-5.6263	-4.8465			-4.08868	-4.24168	-3.90832	-5.50347	-4.27891		-4.27514	-5.3762	-4.76923	-4.62128	-6.70318	-4.65739	-5.87538	-5.23499	-6.19891	-5.16957	-5.47276		-7.12559	-5.1162	-4.71372	-3.8712				-5.30736	-4.48208	-5.0297	-5.17281	-4.81224
hsa-miR-103a-3p	0.33295	0.175242	-0.477096	-0.714971	-0.125959	0.0724539	0.159741	-0.831889	-0.301686	-0.732779	0.62259	-0.344886	-1.20512	-1.01287	-1.41886	-1.36487	-1.11003		0.173338	-0.0681692		-0.676573	-0.00940684	-0.341292	-0.747136	0.205141	-0.411673	-0.756491	-0.778174	-2.50972	-1.25951	-0.681468		-2.45464	-0.648574	-1.03302	-0.0650795	-0.661002	-1.13841	0.216672	0.0278397		-0.86061	1.17369	-2.17843	-1.8134	-1.09975	-0.98962	-0.885069
hsa-miR-122-5p	-2.2334	0.16495	-5.02252	-4.01228	-3.31641	-3.21633	-2.35116	-2.52602	-3.31663	-2.57546	-4.40531	-3.76393	-1.40262	-1.39515	-3.21551	-2.5297	-1.84631	-3.83185			-3.94511	-5.74501	-2.7763	-3.25047		-3.2688	-2.9256	-5.98564	-3.94686	-5.24118	-2.85832	-3.86774	-4.43408	-4.72937		-3.61529	-4.71461	-4.87246	-0.315076	1.42694	-3.95653	-1.23869	-4.09959	1.12979	-2.78807	-3.16693	-1.3694	-3.96551	-3.2875
hsa-miR-15b-5p	-1.37449	-1.92239	-1.37092	-0.910343	-1.95053	-1.63239	-1.15007	-1.95858	-1.54402	-1.74019	-2.17851	-2.15065	-1.2634	-1.30036	-1.47339	-1.78107	-1.07296		-0.695178	-1.14588	-0.844613	-0.843712	-1.86126	-1.32512	-1.91215	-1.62268	-1.72104	-1.46412	-1.50131	-1.40565	-0.808313	-1.70715	-2.1949	-1.69582	-2.11224	-1.62491	-2.04031	-1.65575	-1.35954	-2.14835	-1.16429	-1.49194	-2.48005	-3.68777	-2.20689	-1.7034	-1.56113	-1.54615	-1.69
hsa-miR-151a-5p	-2.36248	-3.06505	-3.39817	-2.89518	-2.82798	-3.03097	-3.07056	-3.41858	-3.81928	-3.42654	-4.63155	-3.86878	-2.86545	-2.89844	-3.14219	-3.97403	-3.01682			-2.51272	-2.20216	-3.62872	-3.39134	-2.5582	-3.11863	-2.51673	-3.55671	-3.51572	-3.07722	-3.79741	-3.11423	-3.89218		-4.93546	-2.87545	-3.71398	-4.3081	-3.78257	-3.43144		-2.85347		-2.61424		-4.84678	-3.46543	-3.99781	-3.58638	-3.92822
hsa-miR-92a-3p	1.05161	2.15121	1.45063	2.15187	2.01735	2.27014	1.19555	1.41681	1.95388	2.69127	2.15304	1.63179	1.70843	1.52663	2.34355	2.18253	1.5933		0.569126	0.94387		1.346	1.45088	0.748681	1.69871	0.337122	1.9189	1.08709	0.839248	2.5667	0.640657	1.41846	0.824296	2.23264	0.340545	2.1265	1.0249	1.83988	1.00961	0.527821	1.18677		1.87027	1.21151	2.92973	2.52851	2.46324	2.93282	1.97446
hsa-miR-148a-3p	-3.71292			-3.38475		-3.77465	-4.55128	-3.32168	-4.18751	-4.03783		-3.67299	-4.81947	-3.92244	-5.56238	-4.11977	-4.48874									-4.18398	-3.92456	-5.11865	-3.86835	-3.71896	-3.89758	-4.44314				-2.95015	-3.05552	-2.95981	-3.58196		-5.00188				-4.51799	-4.39808	-4.06028	-4.15774	-4.32176
hsa-miR-27a-3p	-0.214349	-0.331251	-0.784716	-0.94269	-0.690308	-1.78145	-0.962832	-0.391229	-0.628308	-1.76222	0.228575	-1.50552	-0.95831	-0.131777	-0.770219		-0.165736			-1.03577	-1.99182	-1.43106	-0.772921	-1.0849	-1.95828	-1.37202	-1.12177	-1.18553	-0.485909	-1.50595	0.106774	-0.875263	-1.31673	-0.96047	-1.04737	-1.07777	-2.83397	-1.43606	-0.346543	-1.04405	-2.04261		-1.50538	-0.624996	-1.61292	-1.91874	-1.66495	-1.58113	-1.16679
hsa-miR-484	-2.41164	-1.88099	-2.68591	-1.6211	-1.59491	-0.925856	-2.53751	-1.4174	-1.6279	-1.39479	-0.965026	-1.70351	-2.50699	-2.06348	-2.59511	-2.00637	-2.16255	-0.451216		-1.92832	-0.511468	-2.18573	-0.76785	-2.9014	-1.06889	-2.53223	-1.78993	-2.12933	-2.46767	-1.23871	-2.49672	-1.4033	-1.6208	-1.85258	-1.17764	-1.59482	-1.7567	-1.60518	-2.5256		-1.64749	-0.165276	-1.63038	-0.913592	-1.36931	-1.42346	-1.54833	-0.305775	-1.43773
hsa-miR-146a-5p	-3.65657	-3.39261	-4.97137	-3.78189	-4.10869	-3.49508	-3.25523	-3.95321	-4.08069	-3.96365	-3.77404	-4.2528	-3.72996	-4.66379	-4.22425	-5.15564	-4.09156			-4.25779		-5.06795	-4.18587	-4.86506	-4.46304	-3.98795	-4.30832	-4.92419	-3.96905	-5.00701	-4.29519	-3.79625		-4.79903	-5.45231	-4.19814	-4.32315	-4.40338	-4.06832		-4.87447		-5.30385		-4.09688	-5.05689	-4.57946	-4.06945	-4.96201
hsa-miR-23b-3p	-2.90936	-2.90906	-2.69402	-2.5604	-2.68067	-2.40518	-2.84947	-3.28944	-2.29083	-2.87866	-1.73729	-2.75095	-2.9099	-2.79135	-2.91659	-3.58691	-2.8153					-2.86808	-2.62883	-2.43959	-2.80292	-2.14065	-3.14614	-3.1265	-2.84511	-4.40152	-2.58917	-3.15116	-2.95217	-2.622	-2.89502	-3.26925	-4.98563	-3.17363	-2.60436	-2.08512	-3.10172		-2.64538	-1.63432	-3.77864	-2.89928	-3.09252	-3.59113	-3.58627
hsa-miR-19b-3p	0.140678	-1.25838	-0.371775	-0.0521574	0.138236	-0.296593	-0.138721	0.624691	0.214801	-0.903875	-0.700303	0.392886	-0.348088	0.26051	-0.128619	0.995796	0.888269	0.269611	-0.244633	-1.03588	-0.368234	0.263088	-0.635252	0.108639	-0.114584	-0.0971715	0.651921	1.07397	1.27163	2.39696	1.22153	0.983516	0.434723	1.1394	0.225955	0.143091	0.677755	1.06102	1.01255	-0.314575	0.799732	0.0788205	-0.20632	-0.860761	0.446644	0.0756666	0.0888072	1.0475	0.583047
hsa-let-7b-5p	-1.88134	-1.98632	-1.75133	-0.787373	-1.14935	-1.18738	-1.69448	-1.55867	-1.64115	-0.561084	-2.21108	-1.68785	-1.41665	-1.4646	-1.31666	-1.51724	-1.73813	-1.20843	-0.975413	-1.09254	-0.407917	-0.638523	-1.83994	-1.26433	-1.1486	-1.9128	-1.65601	-1.69654	-1.55125	-0.829981	-1.69385	-2.40386	-1.62902	-0.95686	-2.29093	-2.14822	-1.47277	-2.43615	-2.0583	-1.06872	-1.43122	-0.286452	-1.55938	-2.06133	-1.42128	-0.791809	-1.76883	-2.08159	-1.64803
hsa-miR-154-5p	-5.8542		-5.65216	-4.61732		-6.09117	-3.79206		-5.12184			-5.41253		-6.65263	-6.70412	-8.07348	-6.66898			-4.98644		-7.00679	-5.67089				-6.80244	-5.70044	-7.30474	-7.37445	-7.34528		-5.52596	-7.49787	-5.91703	-7.34088	-6.76547			-4.7278	-6.53317				-7.07199		-7.74907	-7.19558	-7.6434
hsa-miR-22-3p	-4.73201	-5.41879				-4.26849	-4.63875	-4.38827	-5.46392	-5.39864	-4.89249	-5.35126	-6.72714	-6.05391	-6.51358	-5.92698	-6.87356					-6.85626	-5.79183	-6.5746		-6.06756	-4.45528	-5.54085	-5.02072	-4.10393	-7.18831	-5.42251		-7.2637		-4.06675	-5.67257	-5.03945	-7.0647	-4.77608	-4.80363		-5.15212		-4.57687	-5.92768	-4.87293	-4.40921	-4.76736
hsa-let-7d-5p	-4.35808						-4.92068		-4.81658				-4.7926	-5.00454	-5.01197	-5.44699	-5.35521			-4.00294		-4.65617		-4.90579		-4.34039		-5.30092	-4.93516	-6.73562	-5.77002	-5.2736					-4.24711	-5.87589	-5.57297		-3.85498						-5.69212	-5.49998	-5.59442
hsa-miR-181a-5p	-3.29316	-2.92833	-3.8438		-2.94213	-2.53497	-3.20064		-4.04978	-3.24248	-3.7884	-4.5028	-3.12336	-3.93977	-3.86007	-3.76943	-5.01146			-1.5605		-3.45489	-2.0968	-4.00527		-4.50183		-4.32708	-4.36156	-5.75785	-4.71516	-3.51625	-3.58945	-5.35909	-3.65178	-4.36552	-4.30123	-5.27575	-4.29454	-2.70095	-3.00393		-2.74977		-3.5281	-3.28547	-3.91064	-3.68719	-3.6826
hsa-miR-144-5p	-5.14363	-3.74207	-3.50112	-5.6029		-4.3071	-4.72862	-3.59764	-3.46798	-2.73905	-3.43973	-3.81223	-4.39481	-4.61448	-5.61095	-6.71339	-4.42394	-3.31667	-4.39067	-3.10962	-3.54934	-1.83605	-2.91093	-3.50149	-4.89104	-5.25429	-5.76007	-3.69463	-4.89828	-5.6223	-4.18772	-5.02995	-2.85982	-4.67005	-3.04361	-4.43239	-3.36428	-4.06925	-5.00322		-2.3366		-2.71044	-3.59778	-3.47139	-2.68763	-2.69507	-3.3902	-3.14134
hsa-miR-425-5p	-2.73334	-2.6783	-3.15301	-2.61922	-3.26018	-2.5176	-3.70542	-3.09061	-2.60777	-2.34083	-2.14088	-2.65932	-3.56724	-3.30365	-3.60902	-3.40167	-3.74425		-3.57446	-2.15406		-3.71008	-3.51246	-3.98963	-2.95362	-3.17811	-3.36059	-3.40483	-2.88075	-2.30126	-3.54532	-2.74777	-5.68838	-3.81976	-4.5665	-2.19397	-3.35904	-3.02451	-3.6925	-3.89393	-3.35925		-4.12618	-2.9059	-3.06188	-3.16383	-3.22893	-2.78149	-3.00168
hsa-miR-143-3p	-5.15464		-4.51291	-5.59491	-4.25406	-5.38805	-5.06622		-4.12182	-5.5137	-5.44824	-4.18429	-6.61413	-5.2556	-7.09711	-5.77295	-7.66079							-5.68391		-6.80272	-6.7888	-6.75273	-5.19266	-5.61242	-4.76934	-5.87309				-5.9749		-4.88444	-4.55706		-4.98544							-9.2984	-7.04914
hsa-miR-501-3p						-5.91978	-6.92244		-6.01479	-4.74841	-4.27285		-6.03727		-7.85203	-7.68545	-7.31072							-5.71365			-6.97224	-7.29773	-8.61404	-8.17686	-7.98412	-5.94297		-7.32751		-6.5768	-5.29485	-6.88245							-6.80241	-7.00758	-7.20296	-7.24051	-8.23538
hsa-miR-20a-5p	-0.421734	-0.0212056	-0.242424	-0.370718	0.215443	0.332426	-0.310115	-0.446784	0.742325	-0.364271	0.743366	-0.0212016	-0.145593	0.000637215	0.00727205	0.108229	0.130282	-0.828529	-0.976024	-0.188713	-0.988085	-0.229489	-0.719347	-0.552402	-0.384981	-0.452416	0.0802206	-0.0627001	0.125204	1.21102	0.0698896	-0.410266	-0.628136	0.291952	-0.255789	0.0940364	-0.459475	-0.280534	-0.0444202	-0.819908	-0.273139	-0.24194	-0.816692	0.861426	-0.787278	-0.417265	-0.791164	-0.467094	-0.83315
hsa-miR-144-3p	-0.566446	-0.74435	-0.598971	-1.9108	0.725818	-1.9493	-0.253411	-0.0754726	-0.622645	-1.61748	-0.0217428	0.182084	-1.38484	-0.97933	-0.849794	0.551644	-0.780998	-0.390658	-2.53698	-3.9121		-1.01821	-1.00654	-2.99432		-3.16293	-0.233847	-0.516151	-1.37799	0.472417	-1.2057	-1.50163	-2.35308	-1.65057	-1.79966	-1.52562	-1.17638	-0.188907	-1.64504		-1.38446		-0.15869	0.752754	-1.72567	-1.79234	-1.65545	-1.16855	-0.84088
hsa-let-7f-5p	-3.67553	-3.94324	-3.37502	-4.24279	-3.13813	-2.61323	-2.89787	-4.25457	-3.5268	-4.07983	-2.42855	-5.20902	-5.68043	-4.85328	-5.64939	-6.05803	-3.93793		-4.09657	-2.79197	-2.98544	-4.41046	-3.49798	-3.72999	-4.38346	-3.37777	-4.92443	-4.44353	-4.90605	-6.98486	-3.9725	-4.34139	-5.29107	-7.22321	-5.22509	-4.89254	-3.50618	-3.84072	-5.04267	-3.99132	-3.44962		-5.24015	-1.82467	-6.00357	-5.42791	-4.96639	-4.45053	-4.80722
hsa-miR-335-5p	-4.14059	-3.85476	-3.91166	-5.40951		-3.6639	-4.78921	-3.81357	-3.92024	-3.91456	-4.41285	-3.1673	-4.63749	-3.91531	-5.0431	-4.71612	-4.64218			-4.82804	-3.84894	-6.18293	-3.77015	-4.16947	-4.62537	-4.12745	-6.76104	-4.39515	-5.20966	-5.07263	-4.69479	-3.7535		-6.47859	-4.30074	-5.20065	-4.45212	-5.00674	-4.21745		-4.25351		-4.98131		-5.19626	-5.68554	-5.26311	-5.01302	-5.28388
hsa-miR-24-2-5p	-5.68872	-4.69092	-5.14351					-6.02643	-6.77685		-6.32741				-7.06961	-7.98943	-7.70149						-5.75628			-6.55426		-6.99542	-7.03042	-10.5816	-8.90006	-6.40801	-5.1417						-8.1782		-6.53471				-6.70265			-8.05097	-7.32843
hsa-miR-140-5p						-5.75737	-5.9009	-5.99345	-4.81671	-5.74785	-5.89747		-6.18621	-5.42451	-6.00873	-6.2229	-4.80618			-4.78381		-6.00372		-5.85171		-5.88641	-5.25499	-6.07795	-5.35858	-5.63996	-4.96125	-5.80494		-6.07836		-5.88073		-5.21617	-5.26999		-6.55775		-5.17783	-3.98355		-5.75004	-6.14387	-6.36137	-5.36901
hsa-let-7e-5p	-4.84056							-4.54047	-6.5891	-5.86422	-5.27179		-6.517	-7.19087	-6.90851		-6.1157					-6.81683	-5.78487	-4.89748	-4.13605	-4.25104	-5.65717	-5.63255	-7.0959	-9.22631	-6.56069	-6.47592	-5.44855			-6.88752		-5.68808	-6.35594				-4.67699			-6.75015		-6.42525	-6.08468
hsa-miR-486-5p	-1.69471		-1.19031	0.485309	-0.520789	-0.0990532	-1.60658	-0.85329	-0.300077	1.02184	-0.38798	-0.382193	0.312749	0.0158317	1.01518	0.395437	-0.271263	-2.58172	-1.50024	-1.27049	-1.93289	-0.0525136	-0.39466	-1.74928	0.301489	-1.68676	-0.0715535	-0.127761	-0.649469	2.28022	-0.931095	-0.519263	-0.360105	1.5849	-0.678098	0.587384		-0.417096	-0.463315	-2.24341	-1.04388		-0.0501704	0.192896	1.71502	1.22849	1.30978	1.3608	0.272924
hsa-miR-151a-3p	-3.18198	-5.20223	-4.67045	-4.09123	-4.26817	-4.13344	-3.89158	-3.75748	-3.82483	-3.93627	-2.62498	-4.93671	-3.26477	-4.05344	-4.0312	-4.46974	-3.44767		-3.84186	-4.312		-5.0151	-4.37152	-4.28885		-3.12411	-5.23223	-4.72339	-3.96215	-4.20128	-3.75635	-4.45925		-3.63349	-5.07418	-4.94979	-6.22361	-4.2856	-4.3236		-4.87869			-3.58817	-4.6833	-4.46011	-4.34113	-5.09141	-5.27862
hsa-miR-30c-5p	-2.18081	-3.26218	-2.46697	-2.23112	-1.94316	-1.95933	-2.37996	-3.35585	-2.35407	-1.75612	-1.81935	-3.07782	-2.47929	-2.29228	-2.23389	-3.19684	-2.22638		-2.38737	-1.03273	-1.74231	-1.73679	-1.54172	-1.81341	-1.69187	-1.67945	-3.27985	-2.20794	-2.49559	-3.55086	-2.12326	-2.34499	-1.95253	-2.5886	-1.66536	-2.8936	-3.95752	-2.983	-2.65613	-1.17459	-1.87287		-3.02973	-0.856452	-2.74859	-2.06123	-2.52197	-2.81112	-2.66589
hsa-miR-106a-5p	-1.06292	-1.44564	-1.60964	-0.632678	-0.73761	-0.572606	-0.824898	-0.847485	-1.1166	-0.329935	-1.69642	-0.754214	-0.802333	-0.808031	-1.01553	-0.35538	-0.545168	-1.23891	-0.920783	-0.818331	-0.637134	-0.724248	-0.919045	-0.742927	-0.781207	-0.625456	-0.91919	-0.874524	-0.593066	-0.0338798	-0.602562	-0.797164	-0.980223	-0.644548	-0.818821	-1.37511	-1.17691	-1.74939	-0.751314	-1.2175	-0.139239		-1.79142	-1.41546	-1.04177	-1.01547	-1.53095	-1.15648	-1.04359
hsa-miR-21-5p	0.726974	1.51437	0.576857	0.22782	0.252888	0.244238	0.631926	0.526466	0.517801	0.200234	0.509718	0.598716	1.10432	0.755362	0.701885	0.14643	0.729521	0.23325	0.384828	-0.07168	-0.414106	-0.118008	0.631615	0.434086	-0.721496	0.272052	0.214621	0.387124	0.41543	0.688334	0.668698	0.918885	-0.709684	-0.327558	-0.415005	0.860751	0.93506	0.846564	1.00486	-0.246717	-0.697357	0.209922	-0.403481	-0.0828264	0.637583	0.28102	1.16602	0.704478	0.40917
hsa-miR-590-5p	-4.79153	-3.54172	-3.33973	-5.55067	-3.75976	-4.95029	-4.84851	-4.38675	-3.08171	-5.85392	-3.13444	-3.16525	-4.57014	-5.07403	-4.5923	-3.59109	-4.30439	-3.36555	-2.94872	-5.80819		-3.48318	-3.58233	-3.86756	-5.05137		-4.07631	-4.37113	-4.34335	-3.39801	-3.89248	-4.18107		-3.94639	-3.86593	-3.8564		-3.51287	-3.98883	-4.61972	-6.57039		-5.0907	-3.76827	-3.50603	-6.1382	-4.16524	-4.22993	-4.10148
hsa-miR-26b-5p	-2.82495	-3.5387	-3.15279	-4.33161	-3.44656	-3.91405	-2.32537	-4.07633	-3.21076	-2.65587	-4.43828	-3.50289	-3.82961	-2.94967	-3.9878	-3.38471	-3.10322	-1.94084	-3.18696	-2.84266	-3.54155	-2.66353	-2.78555	-2.71051	-4.15858	-2.36236	-3.67965	-3.42159	-3.13598	-4.7193	-3.68166	-3.91556	-5.40213	-4.59786	-3.69699	-3.54003	-2.52726	-3.72725	-3.72987	-2.76174	-2.75369	-1.89284	-3.88899		-3.88755	-3.46879	-3.82172	-3.93076	-3.26143
hsa-miR-93-5p	-1.68793	-2.51728	-1.46435	-0.971166	-3.06468	-1.96939	-1.8648	-1.1016	-1.88018	-0.917217	-2.27051	-1.5413	-1.32585	-1.29401	-1.5438	-0.54028	-1.30061	-2.27529	-2.50359	-1.3778	-0.829118	-1.1468	-2.14109	-1.89803	-1.12361	-1.57407	-0.914058	-1.59334	-1.0608	-0.0293493	-0.979854	-1.03175	-1.70066	-1.39919	-1.83341	-1.26067	-0.929035	-1.43084	-1.19564	-2.23589	-0.718194	-2.26657	-1.26452	-2.91896	-1.43949	-1.36165	-2.14062	-1.78199	-1.69779
hsa-miR-130a-3p						-4.11132					-4.65354				-5.70237	-5.57806	-5.95503										-4.85711	-5.09844	-5.57513	-4.15559	-6.8169	-4.62761				-5.41951		-5.11774	-6.17062		-4.27519				-4.97826			-4.35267	-5.95142
hsa-miR-185-5p	-1.2593		-1.2032	-1.43045		-1.20742	-2.39437	-1.23791	-1.15022		-0.428544	-1.60276	-1.33699	-1.06429	-0.557769	-0.814053	-1.03817			-2.00433		-1.21552		-1.74313		-2.00678	-1.40276	-2.02478	-1.4138	0.243617	-1.24148	-1.68346		-0.958588		-1.73293		-1.91315	-1.564		-1.78308				-1.68564	-1.08355	-1.90038	-1.85532	-1.91662
hsa-miR-194-5p													-7.23852	-6.83009	-7.47665		-7.44829					-6.27889						-7.6124	-7.35646	-5.79873	-7.3619	-7.17697		-7.2939		-7.52712			-6.12462	-4.14131				-3.28214	-6.49692	-6.24383	-6.6708	-6.60162	-7.50337
hsa-miR-150-5p	-2.59228	-1.08119	-0.52112	-0.347265	-0.144686	-0.531346	-1.07889	-1.41562	-0.907679	-0.876768	-0.372849	-1.59772	-0.725735	-1.21409	-2.4792	-1.81143	-1.67268		-0.631508		-1.28857	-1.30944	-1.00506	-1.18078	-0.272373	-0.480533	-1.66579	-0.681981	-1.80668	-4.12654	-2.01989	-1.4268	-0.290786	-1.88456	0.975083	-0.674084	-1.68469	-1.28621	-0.570794	0.291096	-0.924937		-0.446941	0.567995	-0.011735	-0.104864	-1.10451	-1.43468	-0.947626
hsa-miR-192-5p	-6.02498	-3.91727			-3.33651	-5.0567	-6.78993	-4.16006	-5.1157	-4.8379	-6.16979	-5.30073	-4.3546	-4.82231	-5.53064	-4.7918	-4.75723		-3.71638		-4.20237	-4.18812		-4.3102		-4.8275	-5.21143	-5.07161	-5.04255	-3.61019	-4.72733	-4.84436		-4.19743	-4.64351	-5.25104	-4.61342	-4.11148	-4.32078	-2.01763			-5.32748		-3.88998	-4.001	-4.06453	-5.13494	-5.29808
hsa-miR-16-2-3p	-6.95774		-4.46707	-5.70575	-4.163	-3.56399	-5.68248	-4.55601	-4.76656	-4.88344		-4.45923	-5.58603	-5.15657	-5.34576	-5.51277	-6.23086	-3.7832			-4.28801	-5.91739	-5.59448			-6.00819	-4.64369	-5.73801	-5.1704	-3.3255	-5.8739	-5.71626		-6.34912		-3.69766	-5.37382	-3.97898	-5.30594		-5.46202				-3.83845	-3.88303	-4.26951	-4.25546	-4.69111
hsa-miR-17-5p							-4.93071							-4.37811	-5.08059	-4.23363	-4.66494											-4.90177	-4.84766	-4.32455	-4.76468	-5.2013		-4.89152		-5.15253	-5.1495	-4.79632	-6.13683							-4.24982	-5.61851	-5.35965	-5.36119
hsa-miR-15a-5p	0.459058	0.414695	0.799373	0.831762	0.504103	0.936878	0.606468	0.610596	0.899631	1.93812	0.0640275	0.819236	0.418273	0.488358	0.574047	0.646498	-0.124641	0.936801	0.803893	0.424956	0.225335	0.341483	1.65196	-0.609235	0.222587	0.172338	1.60875	0.472136	0.215584	2.13393	-0.499097	0.973268	-0.865545	-0.442356	-0.539177	1.7463	1.67939	1.85626	0.354762	0.217368	1.08817	-0.301512	1.69501	0.170347	1.60593	1.26015	1.36621	2.06513	1.59709
hsa-miR-338-3p	-5.24023	-5.48158	-3.90955	-4.71048	-4.98673	-4.62754	-5.95812	-5.56346	-6.20814		-5.7074	-5.7819	-6.22443	-5.92945	-6.65966		-7.34599	-3.89175	-4.49021	-5.0604		-5.98698	-4.70896			-4.0879	-5.64162	-6.29797	-5.5455	-7.04252	-5.16847	-5.0435				-5.41467		-6.66992	-6.19064		-5.31135		-5.54416		-6.32488			-7.50475	-5.05688
hsa-miR-374a-5p	-5.95219		-5.67309				-6.93153		-6.26388		-6.32749		-6.65557	-5.7544	-6.33692	-6.75963	-6.29715					-5.18708		-6.11056		-6.71763	-6.82364	-6.50512	-5.9083	-7.41953	-6.04915	-6.94929		-6.79172		-7.49833		-7.76006	-6.39524		-5.96487				-6.92335	-6.39297	-6.23925	-6.65949	-6.42669
hsa-miR-125a-5p	-4.0776	-2.799	-2.87009	-1.85008	-1.01481	-3.26686	-2.93351	-3.0326	-3.22438			-4.39451	-4.13789	-3.62626	-4.12233	-4.17003	-2.83564		-1.62015	-2.41163	-0.990947	-2.98772	-3.52715	-3.21088		-2.08602		-3.93593	-4.6492	-5.55184	-4.63768		-2.4682	-4.45656	-1.9373	-3.62268		-4.10792	-3.4918	-2.86649	-4.17571				-4.77291	-3.03055	-4.19944	-3.95805	-3.87021
hsa-miR-532-3p	-5.32902	-4.33945		-4.8469	-4.76432		-5.79006		-5.70099		-4.59824	-5.77136	-5.99017	-6.08362	-7.10086	-8.00674	-5.94393		-4.64224	-5.86003	-4.22544	-4.68964	-5.53935	-5.23578				-6.77201	-6.7024	-5.65024	-7.16934	-5.25698	-5.50127	-6.58158	-4.98447		-6.58014	-5.16341	-7.78049				-5.24584	-4.03715	-4.58069		-4.95165	-5.16328	-5.25835
hsa-miR-29a-3p	-4.80022		-3.76386	-4.01626	-4.06843	-4.29847	-5.91918	-4.34216	-4.30183	-4.65826	-4.79861	-3.81192	-5.71096	-4.9231	-5.37675	-5.72485	-4.50402		-3.93987	-4.09662	-4.2608	-6.05622	-4.99338	-5.99474		-5.18208	-3.97355	-4.91405	-4.87866	-5.97896	-5.56731	-3.76585	-4.92394	-6.22593	-4.48399	-4.17653	-4.08802	-4.17431	-3.87286		-5.8634		-4.20194		-4.30896	-4.7781	-4.70962	-5.02989	-4.44819
hsa-miR-451a	3.60184	2.82849	3.78729	4.31796	4.8823	4.19333	2.98487	4.36412	4.23761	4.94935	3.57386	4.80974	3.56435	4.00702	4.48806	5.07007	4.17062	2.77308	2.0947	3.51378		3.84093	3.936	1.52135	1.97196	1.86567	4.90196	4.83881	4.56887	6.95856	3.24937	3.98883	2.44936	3.83936	2.29198	5.22108	2.036	5.20732	3.88439		4.17887		4.37273	2.91804	4.50466	4.75703	4.10523	5.09975	4.4642
hsa-miR-28-5p	-4.87833	-4.5694	-5.84378	-4.40188		-3.6924	-4.38231	-6.31252		-5.63318	-3.89514	-5.59026	-5.49736	-5.63302	-6.29873	-6.19842	-4.40763		-3.12713	-5.29354		-6.24834	-5.80237	-6.1073	-3.88985	-3.81906	-5.38367	-5.73949	-5.74446	-8.51328	-5.63328	-5.27626		-5.99342	-5.3972	-6.55077	-6.05873	-6.23595	-6.78333	-4.0222	-4.87282		-5.51915	-4.09074		-5.86264	-6.90257	-6.2099	-5.47362
hsa-miR-342-3p	-3.90993	-3.09791	-2.63387	-2.52989	-2.53752	-2.41327	-2.83328	-2.87882	-2.79553	-3.20426	-2.15146	-3.33187	-2.40025	-3.725	-3.98389	-4.24733	-2.53162			-3.77824		-4.07065	-3.63889	-2.75751		-2.77614	-3.1123	-2.98415	-3.21987	-5.11701	-3.0252	-2.751	-1.72243	-2.96329	-1.65377	-3.32628	-3.99812	-3.53818	-2.11103	-1.94018	-3.69008		-2.89387	-1.89386	-2.24229	-3.2854	-3.2041	-3.64913	-3.30282
hsa-miR-382-5p	-5.755		-5.78546	-4.41208			-4.62974					-5.14236		-7.77159			-6.76798			-4.06506			-4.41666	-6.98361				-6.53148	-6.01722	-6.52824	-6.72875		-4.56878	-5.88267			-6.80922		-7.49635		-5.56278					-5.73547	-7.20386	-6.10115	-6.60526
hsa-miR-424-5p	-1.56348		-0.615109	-1.4508	-0.324955	-0.832797	-1.68641	-1.58342	-0.630654	-2.61876	-0.895539	-1.16939	-2.49743	-2.1053	-4.70567	-2.61499	-3.38503		-2.31193	-2.96776	-2.00671	-2.33889	-1.63001	-3.61104		-2.4087	-1.90841	-2.64738	-2.73807	-2.5321	-2.77577	-1.22507		-4.76707		-1.39329		-0.310739	-2.48045		-1.92062		-2.04402	-0.740553	-3.07384	-2.59166	-2.84511	-2.55838	-1.62375
hsa-miR-26a-5p	-0.845664		-1.12193	-2.41219	-2.64958	-2.32828	-2.18618	-2.02329	-3.15117	-1.32422	-0.969786	-2.52941	-1.40466	-1.03095	-1.37498	-1.80969	-0.827245		-2.57361	-0.538349	-1.17903	-1.12256	-1.18831	-0.600303	-1.82049	-0.44849	-1.65552	-1.14011	-0.994486	-3.71201	-0.844646	-2.08465	-1.21952	-1.69947	-0.921944	-1.63846		-2.25227	-1.14218	-0.313727	-0.80839			-0.911462	-1.86654	-1.19556	-1.54813	-1.82894	-1.43845
hsa-miR-374b-5p	-4.94721		-4.86587			-5.87872	-5.17644	-5.97358	-4.65787	-5.22902	-3.8756		-4.87543	-4.46146	-4.95675	-5.71746	-4.71303			-4.405		-4.77485	-4.78683	-4.15265	-4.8147	-4.83867	-5.75212	-5.31317	-4.60884	-7.03554	-4.7009	-6.13611	-4.74825	-4.83037	-5.11884	-6.43591	-6.05331	-5.93618	-5.3592	-4.87856	-5.17437			-4.15657	-6.3776	-4.44016	-4.92752	-5.17353	-4.81026
hsa-miR-155-5p	-7.09133	-5.69284				-5.75271		-6.2272	-6.53812					-8.10362		-7.30669	-6.86058		-4.6754					-5.11532				-8.14799	-7.87566	-10.4495	-8.81106	-6.48731				-6.30698		-7.86794	-6.92328								-7.23983	-8.44803	-7.36013
hsa-miR-30b-5p	-2.40936	-3.15629	-2.19184	-3.36839	-3.17451	-2.62479	-1.82883	-2.34577	-3.58328	-3.11589	-3.42388	-3.18658	-2.44671	-2.7221	-2.47806	-3.23133	-2.43496	-2.43955	-2.69333	-1.63376	-2.16244	-2.22043	-2.54815	-1.74572	-1.88601	-1.52933	-3.07042	-1.8947	-2.12727	-4.33787	-2.31918	-2.45086	-1.41094	-3.42357	-1.62877	-2.93539	-2.93112	-3.43901	-2.35687	-0.686038	-1.65282	-2.29742	-2.73038	-2.05669	-3.45569	-2.5376	-2.63619	-2.70044	-2.35042
hsa-miR-142-5p	-3.94289		-4.99135		-4.62102	-5.03495	-4.93599	-3.7513	-4.51084		-4.21535	-4.47336	-6.14212	-4.97895	-6.22368	-4.86462	-5.65105			-6.07506		-6.63357	-4.34941	-5.48194		-5.62163	-4.60798	-5.64463	-3.91818	-6.10181	-4.08725	-4.59573		-7.41928	-5.42644	-5.37717		-4.90266	-4.68084		-4.24495			-3.28823	-6.36967	-6.64719	-6.3952	-6.13337	-5.12264
hsa-miR-127-3p		-5.59762						-6.08496						-5.71837							-3.98441				-3.94686		-6.34663	-7.32239	-6.42588	-8.70014	-8.54776		-5.45229					-6.25275	-8.36168		-6.93724					-6.14911		-7.32083
hsa-miR-199a-5p	-3.14728	-3.64426				-3.16245	-3.3456	-3.32625	-3.9542		-2.67395	-3.39555		-4.79055	-5.97063	-5.42504	-5.90855			-3.02414			-3.11196	-4.72528		-3.37715	-3.42928	-5.65524	-4.6759	-7.63789	-6.14341	-3.3449					-4.12805	-4.53264	-5.32321	-2.95609	-4.77097							-5.64732	-6.76666
hsa-miR-425-3p	-6.19433		-5.76626	-5.7174	-4.4932	-5.19993		-5.06908	-6.06012	-5.94098	-5.67594	-5.19966	-5.23406	-6.32871	-5.85898		-6.37129					-5.78685		-5.87779			-5.67438	-6.28736	-5.50658	-5.99012	-6.51406	-6.60094		-5.92503	-4.70687	-7.68694	-5.20618	-7.65172	-5.44693						-6.07571	-5.32151	-5.80246	-5.6042	-5.98583
hsa-miR-15b-3p	-6.77754						-6.58027		-7.00774	-6.07852			-5.63259	-6.13871	-6.75197	-5.84127	-7.61653					-6.88441	-4.99582	-6.17018			-6.14697	-5.94503	-6.20969	-4.50005	-6.65606	-6.43947		-5.51144		-5.59665		-7.73479	-6.23075						-5.98592	-6.40987	-6.41033	-5.30555	-6.8723
hsa-miR-99a-5p	-3.85267	-3.94831	-5.41679	-5.81085	-4.50146	-5.10056	-4.95388		-5.26148	-3.66552	-3.79297	-4.57153	-4.32218	-4.71397	-5.46268	-4.84729	-4.77095		-3.84375	-4.6847		-7.0864	-3.25892	-3.8949		-5.19184	-5.12661	-5.34097	-5.70329	-6.64798	-5.52048	-3.79155	-4.70971		-4.07316	-5.16947		-5.31419	-3.61663	-2.69196	-4.95625			-1.59788	-5.02775	-6.05179	-3.67007	-5.19174	-4.87223
hsa-let-7d-3p	-3.28183	-3.02476	-2.24703	-2.60766	-2.62516	-2.24078	-3.50137	-2.93933		-2.78196	-3.59123	-3.19564	-2.81905	-3.82989	-4.0835	-3.838	-3.72573		-2.74234	-0.451642	-3.11879	-3.71925	-3.81883	-3.48119		-2.42298	-3.07579	-4.04313	-3.70637	-4.0146	-3.19168	-2.24745	-5.21103	-3.82844	-3.49097	-2.74925	-3.14071	-2.76573	-3.07035	-2.59521	-1.98755	-1.97132	-3.06457	-3.89815	-2.72602	-4.08424	-3.57315	-3.33953	-3.26542
hsa-miR-629-5p	-6.57156	-4.9341						-6.28136		-4.64759	-6.55304		-6.49475	-6.50501		-7.41082	-7.77918	-3.80271							-4.33536	-5.95668	-5.92571	-7.51588	-8.04085	-5.55745	-8.49582			-7.16547		-5.48372		-6.09162	-7.09345						-4.31377	-6.20314	-5.71154	-5.28435	-6.7309
hsa-miR-125b-5p	-5.79901		-5.07057		-4.76723		-5.59632	-5.58609	-6.5576	-4.02811	-5.39082	-5.79448	-5.07521	-6.33456	-6.3516	-5.75963	-5.8064			-5.23044		-6.07537	-4.75641	-4.20899	-4.65489		-6.58656	-6.23696	-5.55878	-5.61384	-4.65312	-5.54541		-5.305	-4.41667	-6.37857		-6.20391	-3.99613	-2.88169			-4.43363	-1.94896	-4.90304	-5.4105	-5.43083	-6.04074	-6.63357
hsa-miR-210	-6.29514					-5.12014	-5.18286		-5.37208	-5.51993	-5.24228	-5.7906		-6.90938		-5.92911						-4.8833	-5.36469				-5.97106	-6.0494	-6.82275	-5.40005	-6.36617	-4.89953			-5.75768	-5.25097		-5.41798			-4.56711			-4.02326	-4.87673			-5.87643
hsa-miR-29c-3p	-3.44973	-3.18349	-3.15987	-4.53124	-2.97267	-3.65337	-3.21032	-2.81084	-2.77579	-4.01065	-3.65717	-3.37737	-4.79759	-4.51705	-4.44095	-4.48701	-4.51353		-3.65872		-2.91149	-5.05457	-3.79107	-5.08078		-4.57693	-3.15992	-4.29972	-3.89009	-3.67926	-4.84279	-3.43863	-5.27669	-4.68599	-3.79832	-3.21261	-3.76533	-2.98756	-3.85459	-4.09356	-4.63868	-2.55414	-3.81303	-3.78253	-3.37848	-4.14496	-3.69644	-3.58161	-3.61684
hsa-miR-148b-3p	-2.66586	-4.93251	-3.69874	-3.74812	-4.09464	-3.17371	-4.17166	-2.99522	-4.0636	-3.33238	-2.99858	-3.84095	-5.29662	-3.92325	-4.59459	-4.31788	-3.8793		-3.21053	-3.9505		-4.6671	-2.84711	-4.59527	-4.78563	-3.70906	-4.03195	-4.2865	-3.94075	-3.30503	-3.95447	-3.49028		-5.07976	-5.45568	-3.49816	-4.73506	-2.82508	-3.79872	-3.80701	-3.46774		-3.85671		-4.41577	-4.71076	-5.16114	-3.51159	-4.04082
hsa-miR-30e-5p	-6.06711			-5.82215		-5.21373	-5.72848				-5.33279		-7.55257	-5.64164	-6.94169	-5.89751	-5.88238							-6.7332		-4.85961		-6.53951	-5.78215	-4.60204	-5.29914	-7.25714		-6.49877		-6.13331		-6.01806	-6.21205		-5.89715				-6.13654		-5.81856	-6.18717	-6.48946
hsa-miR-222-3p	-3.00965			-2.59185		-2.3309	-2.76489				-3.38388	-3.14131	-3.33351	-3.94326	-4.18181	-3.3156	-2.95053					-3.31975		-2.82305		-3.4385	-3.30698	-3.4741	-3.48806	-2.9916	-3.26204	-3.28797		-4.48929		-2.72974	-3.35043	-2.57773	-3.02041		-3.74984		-2.42662		-2.79514	-2.918	-3.32568	-3.0581	-2.70403
hsa-miR-375	-6.83954	-4.44979		-5.80554	-3.46824			-5.9111	-5.02837	-6.00189		-6.18057	-6.60424	-5.78541	-6.05135	-6.94919	-6.55295		-4.22595	-6.03264				-3.2515			-6.92697		-6.32738	-10.2169	-6.58713	-7.55746		-6.46819	-5.07196	-5.67898	-6.69086		-5.45998							-5.98038	-4.77912	-6.61306	-6.79183
hsa-miR-652-3p	-3.4288			-3.40498		-4.33426	-3.72995					-4.56339	-4.78814	-4.28333	-4.60338	-4.25401	-5.05498			-3.90074		-5.12246	-3.87166				-4.37668	-5.6501	-4.59378	-4.48581	-4.86625	-4.52851				-4.24164	-4.21288	-4.29263	-5.52646		-4.24783					-4.94234	-5.86247	-4.17279	-4.49044
hsa-miR-126-3p	1.14563	1.23594	1.50258	0.645042	1.33594	1.372	0.841994	0.630109	1.22107	1.05548	2.28344	0.234972	0.882843	0.658344	0.983686	-0.0737579	0.879103	1.02483	1.42092	1.41465	1.60543	1.11764	1.40492	1.35174	1.44024	1.64004	0.0828229	1.10127	0.64755	-0.801474	0.673227	0.19384	1.48945	0.600939	1.59865	0.54721	0.347916	0.209764	0.583245	2.47495	0.699464	2.48718	0.948751	1.56353	0.513018	1.77403	0.727346	-0.0421574	0.743823
hsa-miR-30d-5p	-6.26835		-5.83647			-5.33743	-5.94946	-5.90702	-6.41916		-5.52062		-5.1577	-5.07316	-5.02752	-6.05989	-5.46603			-5.51249		-5.70001		-5.55603		-5.47298	-6.70575	-6.33468	-5.15381	-5.08054	-4.72929	-6.21664	-5.31776	-4.89179		-6.24401		-7.24813	-5.21137						-5.39443	-5.60396	-5.02738	-4.96102	-5.38279
hsa-let-7i-5p	-4.26785	-4.04399	-5.38107	-4.14953	-4.04075	-3.37762	-3.90633	-3.49592	-3.73535	-3.26416	-4.59412	-3.65964	-4.1044	-3.95585	-3.4103	-3.17332	-3.79758		-3.86283	-4.10204	-3.77206	-3.75663	-4.41096	-4.87468		-3.51639	-3.30382	-4.18612	-3.68181	-1.85191	-4.10091	-3.91354	-5.53581	-3.76127	-4.77701	-3.67094	-3.29896	-3.55279	-4.09783	-3.94682	-3.78006		-4.25491		-3.52873	-3.11667	-3.82159	-3.33203	-3.7331
hsa-miR-10b-5p	-6.52357		-5.33805	-5.12092		-5.32808	-6.64048	-6.10719		-4.6082	-5.71722		-6.03741	-6.55012	-6.9025	-7.43099	-7.05405						-5.43101	-4.86059		-6.48339	-6.87455	-6.23956	-7.67814	-8.18373	-6.65606	-5.90295				-6.23845		-7.42166	-6.01247	-4.69022	-6.63659				-5.95987	-5.7188	-5.92666	-7.45002	-6.4739
hsa-miR-16-5p	0.27172	-3.23028	0.232819	0.663569	0.290383	0.381154	-0.35312	0.612899	0.136973	1.58965	1.19515	-0.00999422	1.1584	1.49375	1.46624	1.13126	1.46484	-1.70206	-1.94629	0.611707	0.242827	1.51882	0.743665	0.0623035	-0.177906	0.143073	1.31106	1.58688	1.83849	3.917	1.89556	1.36264	0.318662	3.3241	0.23421	2.35747	-3.69627	1.18958	1.47584	-0.155002	1.32169		0.217709	-0.0408018	1.9834	2.25264	1.89504	2.20808	1.36864
hsa-miR-331-3p	-5.68073					-5.3029	-6.1074	-5.74043			-6.31212			-7.03482	-7.14547		-5.22218			-6.23618		-7.01966	-5.33683	-6.53132		-6.49828		-6.44331	-5.73916	-8.19281	-6.34599	-6.07446				-6.68444		-6.72876	-6.54554		-6.27174				-7.13183			-7.0404	-5.91281
hsa-miR-25-3p	-4.58164	-3.25107	-3.71958	-3.3982	-2.85782	-2.9694	-3.84208	-3.63155	-2.16994	-3.03285	-2.52242	-3.26526	-3.38189	-3.34846	-2.43399	-2.58003	-3.40882			-4.06145		-3.07782		-4.2503		-4.35298	-2.85768	-3.2031	-2.6613	-0.159413	-2.7909	-3.24963		-0.901467	-3.93194	-2.54098	-3.15323	-2.66365	-2.92647		-4.29836				-2.16927	-1.77572	-2.92231	-2.43109	-3.13571
hsa-miR-29b-3p	-6.17097				-4.49625		-6.99369		-6.07992		-5.46431	-6.50807		-7.69334	-7.94284	-7.22063	-7.33196										-6.69926	-7.57715	-6.70466	-6.25242	-8.48512					-7.43287		-6.46463	-7.23752				-5.42968					-7.33864	-7.81704
hsa-miR-409-3p	-4.73794	-4.02688	-5.30066			-4.75666	-4.29837	-4.82606		-5.70087	-6.28368	-5.254	-6.38694	-5.83457	-7.22353	-7.2039	-6.84826			-6.06188		-6.55915	-5.05455			-6.62344	-6.78701	-6.09259	-5.16187	-6.42678	-6.56338	-6.5598	-4.41603	-4.62511	-4.95191			-6.42675	-6.43369	-4.74261	-6.8321		-5.20677	-3.13622				-5.99104	-8.48461
hsa-miR-423-3p	-2.7672	-2.53961	-3.58171	-5.7866	-3.20877	-2.41633	-3.28818	-3.9779	-2.13195	-5.62905	-2.86357	-2.64972	-3.59078	-4.06262	-4.6631	-4.16015	-4.05093		-3.93374	-3.31552	-2.47611	-3.64196	-3.94249	-4.28936	-2.34895	-3.03554	-4.02075	-4.03363	-3.57321	-3.97207	-4.0984	-2.79282		-6.63302	-3.43698	-3.27958	-3.11627	-2.72813	-4.14014	-3.84557	-3.46653		-3.85863	-1.71634	-4.73511	-5.7295	-4.49343	-3.83277	-3.85636
hsa-miR-378a-3p	-4.38143		-3.77639	-3.52101		-3.77773			-4.29926	-3.20381	-3.6148	-4.27913	-4.79211	-4.36684	-4.51461	-4.21694	-4.53871					-4.83484	-3.65757	-4.91605		-3.42066	-4.54145	-4.30389	-4.93503	-4.39553	-4.95851	-3.0473		-4.34811	-3.73098	-4.66395		-4.05425	-4.19632				-3.2427		-3.75278	-4.59516	-4.35243	-4.11817	-4.13331
hsa-miR-339-3p			-4.69982	-4.5898		-4.28391	-6.4802	-6.13631					-6.51572	-6.61962	-8.26757	-6.05316	-6.22987	-3.80008		-5.06103			-5.77404	-6.7789	-4.11636	-5.68415	-6.86017	-6.05068	-7.63225	-7.60698	-6.6149		-5.58829	-6.15944	-5.09538	-6.33909	-6.31694	-6.15125	-6.75362	-4.97487					-6.1677		-5.7424	-8.28958	-8.57699
hsa-miR-142-3p	1.1548	0.247799	1.1123	-0.847298	1.00354	-1.52715	1.06548	0.491378	0.478853	-1.05418	0.331407	0.231004	0.184326	0.300633	-0.246979	-0.186619	0.802673	0.985154	1.14523	0.812778	-0.447456	0.36519	0.969008	0.820417	-0.757766	0.216126	0.638555	0.537054	0.349742	-2.51112	0.46983	-0.615248	0.24791	-1.26297	1.17332	-0.341886	0.324528	0.694285	0.470744	-0.638362	-0.158702	-0.515331	0.94613	0.720875	-0.54628	-0.724224	0.108589	-0.250615	0.363871
hsa-miR-93-3p			-5.49218				-6.69402		-6.58094		-6.24075		-6.56566	-7.76439	-7.0101	-7.25779	-8.0064					-5.94213	-5.65511	-6.79774		-6.1201	-5.87705		-6.59271	-5.68288	-6.25172			-5.48923				-7.62572	-8.2955									-8.94496	-7.73193
hsa-miR-133b	-6.79811						-5.56391					-6.21725				-6.62745	-6.85998							-5.69962		-6.34205		-7.67609	-8.81158	-10.6078	-6.90335	-6.92457				-7.20844			-6.10807									-6.92131	-8.71992
hsa-miR-105-3p		-4.77184	-3.09846		-2.75441		-4.39642	-6.08732							-5.43985				-3.64318	-4.00326		-4.22396				-5.03734				-10.3224						-5.97733	-5.6968								-4.29148		-5.16394		-8.25516
hsa-miR-215	-7.05791								-6.10085		-6.65148		-6.30302	-7.06795	-7.55078	-7.44789	-5.76571							-6.85465		-6.23198		-7.52929	-6.38762	-5.31578	-6.44697			-5.83043				-6.9466	-5.16985	-4.75143					-5.49867	-6.71245	-6.013	-8.18878	-7.36641
hsa-miR-365a-3p											-6.23326	-6.50544	-7.24333	-6.89846		-7.51208	-8.07445		-4.42777	-5.17511							-6.12412	-8.2876	-7.65006	-8.59672	-6.47361	-6.65196				-5.99122		-6.67254	-8.25361							-6.39508			-7.79899
hsa-miR-223-5p	-5.93877		-5.71027			-5.65643			-7.00719				-6.71589	-5.953	-6.51368	-7.91536	-7.08334			-5.97552	-3.51195	-6.62034				-4.90872	-7.00452	-8.16214	-6.58498	-7.3087	-5.84465	-5.36482		-6.23555			-6.58533	-6.45076	-6.3245									-7.46561	-6.35126
hsa-miR-551b-3p	-7.05236							-6.11657	-6.03139						-7.54451	-8.08161	-7.07968		-4.54868					-6.78815			-6.88995		-7.89162	-9.53889	-8.14254	-5.87444			-5.86174	-7.26943													-8.69073
hsa-miR-106b-3p	-6.07815					-6.40714	-5.32649	-6.07211	-6.87326		-6.54402			-6.70427	-8.10281		-8.19292						-5.74306			-6.54384			-8.47172	-7.64454	-7.0806		-5.02081	-7.41365					-6.64096							-7.23217	-6.97239
hsa-miR-190a					-4.73617			-6.31405			-6.46819				-7.46104	-7.18141		-4.0653				-5.18506							-8.02669	-9.59943	-8.76348				-5.90658			-7.5757								-7.07785	-7.5524	-7.43609	-8.10637
hsa-miR-523-3p			-3.97614	-4.54452			-6.04288		-5.84334									-3.65067		-6.27137		-6.92677	-5.55349		-4.01829						-8.67719		-4.64383													-5.60393	-7.84759	-8.56528	-7.32597
hsa-miR-30a-5p			-5.35343					-5.75042		-5.67866	-5.9993		-6.90454	-7.01804	-7.83742		-8.12332					-7.01718							-7.83028	-8.966	-7.57874			-7.36148		-7.20602			-8.42277								-7.25516		-8.45548
hsa-miR-20a-3p									-6.65885		-6.6764		-7.66946				-6.7439						-5.8728						-8.60992	-10.3778	-9.10354	-6.7809		-7.05123			-7.16183		-7.6088									-8.58661
hsa-miR-1908							-6.56039							-7.13288	-7.78304					-4.34699									-8.31293	-9.06512	-9.7297	-7.56053															-7.88012
hsa-miR-17-3p	-6.5178							-5.95545							-7.22399														-7.86866	-8.05347	-10.0097	-6.86362						-7.19745	-8.29774									-8.26599	-7.58035
hsa-miR-1972						-4.46051					-4.37737									-4.1747	-2.06461					-3.0426			-7.24225	-8.10168		-3.52876				-4.03113		-4.03496			-1.15391							-6.35765	-5.02551
hsa-miR-204-5p				-5.60849											-8.21138		-6.72736												-9.99855	-11.2345	-9.10153				-5.72559	-7.14382										-7.18576		-8.86746	-6.81138
hsa-miR-493-5p	-6.02174					-5.50526	-6.96061	-6.14159						-8.13847															-10.6645	-10.5566			-5.56914					-6.92116			-6.66365							-9.26386
hsa-miR-22-5p							-5.0587		-4.99571		-4.37128																		-6.94664	-7.4023		-5.35345						-5.52296										-7.26931
hsa-miR-376b-3p				-5.73225			-6.81837																						-6.66352	-8.56561	-9.45142							-7.83209										-9.08383
hsa-miR-326	-5.81238									-5.50984	-5.21103		-7.4325	-6.72417		-7.80409	-8.1645			-3.52155			-4.83375	-6.59836			-6.00648		-7.43412		-8.58808			-7.46557		-6.86235			-7.74791		-4.56477
hsa-miR-410	-6.11021						-6.81235		-6.66478			-5.68353	-7.56781	-7.6311			-7.64181						-5.84332				-7.07913	-7.95712	-7.15825	-8.27563	-8.55311										-6.69939							-7.06656	-8.45034
hsa-miR-126-5p	-2.56113										-2.26196		-2.04308	-2.17383	-1.84049	-2.64635	-1.53435					-1.89282		-1.71318				-1.96849	-2.07789	-2.61008	-1.95267	-3.18607	-1.73604	-1.26668	-2.10957	-2.67936		-2.97986	-1.80388						-2.66696	-1.45953	-2.14372	-3.01546	-2.56389
hsa-miR-520h	-6.05388		-4.50629	-4.72562			-6.6889				-5.34251						-5.84524	-3.07287			-2.22807				-3.98908			-7.85509		-10.5823							-7.02442			-2.79009			-4.34957	-3.89852
hsa-miR-551a						-6.45569					-4.68742	-6.56378	-7.40472	-7.19881		-7.09833										-6.40586	-6.80653		-8.63095	-10.1262	-7.07856				-5.94174		-6.92785		-6.94413									-9.20036
hsa-miR-421				-5.76022										-7.32569	-8.18353		-7.90668					-6.61123		-6.95831				-7.56259	-8.57523	-7.56375	-7.55207			-7.05153				-7.11174	-8.08404								-7.86828	-7.65281
hsa-miR-18a-5p	-4.77642										-4.27959				-5.92922	-5.54877	-6.02487										-4.92259	-6.02977	-5.36958	-5.74803	-5.46363							-5.77248	-5.95582								-5.51106	-5.91139
hsa-miR-29a-5p					-4.65335								-6.85225	-7.57792			-8.0099					-6.2575						-8.0265	-9.35892	-11.034								-6.96658	-8.46652						-6.99668				-8.82471
hsa-miR-195-5p						-6.21661							-6.61109	-6.66191	-7.50939	-8.19693	-7.39648											-6.64938	-7.49422	-8.68396	-6.07642	-6.94157	-5.59801	-6.21879				-7.412	-5.74471	-4.79825	-5.97808				-6.47598		-6.65955	-8.80018	-8.56738
hsa-miR-10a-5p				-5.67479											-8.07474		-7.64129									-6.51551		-7.85683	-9.34884	-9.77036	-7.90433				-5.85772	-7.30118			-7.95037										-7.58738
hsa-miR-29b-2-5p									-6.90153							-8.14984	-7.11893							-6.64433			-6.78632		-9.5734	-9.24331	-9.44512					-7.41729			-7.45288									-9.04176
hsa-miR-941				-4.5948							-6.23389					-8.25376												-8.20067	-9.00642	-11.1198	-9.06403										-6.64452							-8.09704
hsa-miR-34a-5p	-6.27238	-4.27613					-6.46325		-5.86633		-6.536					-7.93462													-9.06906	-10.439						-6.95407	-6.79983	-6.24053	-8.17589										-7.87327
hsa-miR-18a-3p							-7.01851					-6.43611																-8.15115	-8.41378	-7.151	-7.89587					-6.66431		-7.13129							-6.84828	-6.94785	-6.68624	-8.0442	-8.29065
hsa-miR-330-3p	-6.70525													-7.83905														-7.22855	-9.55637	-11.7186	-9.05216				-5.95418			-7.89582											-7.75028
hsa-miR-95														-7.2772	-8.05696														-10.0807	-10.4945	-9.66422		-4.67683							-4.92818					-6.65316	-6.12661			-8.59978
hsa-miR-942											-6.46384		-7.2671								-4.26767							-7.4336	-8.54531	-7.64995	-9.16864										-6.65386					-7.18231
hsa-miR-1537								-6.17425			-6.51641			-7.80714															-8.45338	-9.76218	-8.12278							-7.45506											-8.52597
hsa-miR-196b-5p														-8.09781			-7.76273												-9.88166	-8.96902	-8.51952					-7.59112			-8.48063				-5.32727
hsa-miR-299-5p	-6.63854											-6.10589					-7.83955												-9.69214	-11.1901		-7.34964							-8.28059									-8.9039
hsa-miR-671-3p			-5.65754		-4.72544						-5.37609																		-10.3586	-11.5228		-7.51766			-5.22551														-8.4403
hsa-miR-328							-4.77453									-5.85999													-6.66147	-7.39281	-6.44407								-6.08041									-6.6685
hsa-miR-196a-5p			-4.32041		-4.32952	-5.52224		-4.82908	-3.73218				-4.91312				-5.33797				-3.45701														-4.01387								-4.65338			-5.80605
hsa-miR-132-3p																-6.71703												-7.58005	-6.89169	-6.79049	-6.63755	-3.91047	-5.52455					-5.88698	-6.11714										-5.99838
hsa-miR-574-3p	-2.88641																												-6.31751	-7.30381	-4.71633	-3.61841				-3.33499		-4.08367		-1.18251				-0.188452
hsa-miR-627													-7.11005																-8.67951	-8.16538	-8.88607							-6.92216									-7.08173	-6.78092	-7.62921
hsa-miR-181d															-7.5241									-6.07043					-8.9528	-11.964				-6.4953															-8.55556
hsa-miR-187-3p			-3.17388																		-2.96072				-4.42216					-11.7801				-7.06719												-6.69715
hsa-miR-485-3p			2.67532												-1.17487												-0.659249				-5.58604						-2.05134					2.19238
hsa-miR-602														-7.40519																-11.6347						-6.78467		-7.01377											-8.28579
hsa-miR-532-5p		-5.62035	-5.45479			-5.31863		-4.84457	-6.10807		-4.89306	-6.30614	-6.78631	-7.43805	-7.07939	-6.39886	-6.54648					-5.76001	-4.5749	-6.5752			-6.0978	-6.38529	-6.15554	-4.83541	-6.74218	-4.90712		-6.89276	-5.08592	-5.74579			-7.33612								-6.69823	-5.93309	-8.41149
hsa-miR-20b-5p												-6.40639	-7.64388	-8.06792		-6.93698		-3.73934									-5.43323	-8.13286	-7.12714	-5.69398	-7.51519								-7.41205						-6.21818				-8.68223
hsa-miR-548c-5p						-6.26444									-8.3285	-7.71376	-6.65088					-5.82151						-8.3508	-8.50125	-10.7928	-8.94793	-6.72334							-7.73511		-6.29419								-8.51559
hsa-miR-130b-3p						-6.22016					-6.59336					-8.29777										-6.82559		-8.33743	-8.16321	-7.15462	-9.05739	-7.23531						-7.4892			-6.85456				-6.82897		-7.34561	-7.34999	-8.74109
hsa-miR-30e-3p														-5.92522	-6.12393		-6.09168											-5.66129	-6.82429	-8.00127	-6.21589						-5.02592		-6.07501								-5.80495		-5.77025
hsa-miR-500a-5p													-7.65136			-8.12172	-8.18132					-7.05897						-8.36022	-9.72884	-9.17579	-9.80723					-7.60333											-8.03764	-9.15185
hsa-miR-342-5p		-4.85242										-6.38907				-8.22601												-8.13588	-10.4962	-8.74042						-7.21556			-8.14918						-6.98379				-7.69922
hsa-miR-200c-3p														-7.78569	-7.8512		-6.29038					-7.15503	-5.17018						-7.84091	-10.6564																		-9.32508
hsa-miR-28-3p													-5.49142		-5.95946											-4.72985		-5.85578	-6.4359	-7.9521	-5.89436	-5.49047		-5.13672		-5.34636			-5.99995									-6.85187	-6.44018
hsa-miR-363-3p															-6.26436	-5.62186												-6.32489	-5.80907	-3.67302	-7.01747					-5.2046		-5.46267								-5.10386	-5.5407	-4.69407	-5.82564
hsa-miR-1267			-5.18175		-4.33902	-6.35212			-6.89983				-7.242				-7.23729				-4.03052									-10.788					-5.70319								-5.18253
hsa-miR-7-5p														-8.02981	-8.36656		-8.10405												-8.89915	-6.59683	-9.50676			-7.41947													-7.03101	-9.16374	-8.2873
hsa-miR-146b-5p														-7.98271		-8.25814												-8.19649	-7.83537	-10.2437	-7.88378								-7.58948									-8.27768	-7.84011
hsa-miR-625-3p						-6.01922									-7.66594	-8.04538	-6.87514												-7.4247	-10.4548	-7.54504
hsa-miR-660-5p														-5.66011		-5.94982													-6.34873	-5.089	-6.34102	-5.5474															-5.8945	-5.47432	-5.7938
hsa-miR-92b-3p													-7.69007	-7.98001	-8.06953														-9.11022	-9.08512	-8.59551	-7.42165									-6.31414							-8.51809
hsa-miR-181a-2-3p					-4.67453											-7.98246													-10.4714	-11.2146																		-8.7687	-8.70306
hsa-miR-181c-3p				-5.42287												-8.04183													-9.33639	-9.31021	-9.11439				-5.57031			-7.78102
hsa-miR-361-3p						-6.18605					-4.77354											-6.02982							-9.5855		-8.69425					-7.56149													-7.06814
hsa-miR-365b-5p						-6.19047		-4.08754					-7.17176			-7.68321	-7.88129			-5.99589	-1.8317
hsa-miR-769-5p																-7.275	-7.34978												-7.99457	-9.38376									-6.27946						-7.20338
hsa-miR-376a-3p							-4.94123							-5.8987														-6.02458	-4.91694	-6.12962	-5.88407																	-6.94162
hsa-miR-224-3p							-6.29919			-6.07441														-6.94738					-9.7656	-10.3068
hsa-miR-1238-3p							-6.51807		-6.93812																		-6.92423		-8.23212
hsa-miR-140-3p																-2.15236											-1.29878	-2.21218	-1.7951	-0.573299	-1.70961	-1.01638		-1.69819		-1.87652			-2.06514								-1.99462	-1.96396	-2.52081
hsa-let-7b-3p						-4.28839																						-5.91818	-6.78688	-7.15529	-5.86303	-5.52674							-5.47146								-5.37365	-6.64266
hsa-miR-191-5p																	-2.05736											-2.63029	-2.41894	-3.05302	-2.64489								-2.74794									-2.85101	-2.77449
hsa-miR-584-5p														-5.40166								-4.74644							-6.76099	-7.27014	-5.88884			-5.40565														-6.0229
hsa-miR-103a-2-5p															-8.38597														-8.93182	-7.7018	-9.9797								-7.94401									-8.39062
hsa-miR-106b-5p																-5.60791													-5.38093	-4.49771	-6.37916																	-6.25855	-6.30226
hsa-miR-125b-2-3p			-5.60455								-6.53778						-7.38232													-12.3243																-6.28266
hsa-miR-155-3p									-6.88354												-3.91601	-6.09803								-11.1222																-6.92541			-8.16644
hsa-miR-181c-5p																-8.18369				-5.42363									-8.67215	-10.5524				-6.1732
hsa-miR-296-5p																	-8.07671												-10.2998	-9.98093	-9.99102					-7.57465			-8.36612
hsa-miR-376c-3p							-4.65351																					-5.36021	-4.75254	-5.69604	-5.69822																	-6.06075
hsa-miR-455-3p	-6.90802																					-7.1136									-9.19605									-4.46133				-4.01903				-9.24259
hsa-miR-501-5p	-6.6776																												-9.35844	-9.45079																-6.35774			-7.61728
hsa-miR-582-3p											-5.54298																		-10.1633	-12.0018	-8.82867						-6.88327	-6.9275
hsa-miR-708-5p				-4.75607						-5.80933									-3.87588																				-7.30013		-6.7369	-1.74558
hsa-miR-744-5p																	-7.98669											-8.11603	-8.76843	-10.3477	-8.67897																	-9.03778
hsa-miR-136-5p	-4.86733																												-6.17169	-9.47077	-7.74793								-6.30416
hsa-miR-199b-5p														-8.05792															-8.73534	-11.4259	-8.73256								-8.39085
hsa-miR-379-3p												-6.10219																	-9.44084	-10.8255	-9.42403
hsa-miR-1249														-7.85677															-9.47913							-7.43243													-8.50083
hsa-miR-132-5p							-6.87198													-5.84749										-12.1823		-7.54326
hsa-miR-146b-3p													-7.41718											-6.68008																					-6.987		-7.94112
hsa-miR-200a-3p																-8.22795								-6.83006					-10.417	-11.1536
hsa-miR-26b-3p														-7.78117															-9.75155	-10.3696	-9.22155
hsa-miR-377-3p	-6.59867																									-6.54191			-9.20166
hsa-miR-511											-6.32827								-4.2786											-10.7372						-7.4376
hsa-miR-626						-4.94378							-6.72275				-7.01898				-4.10402
hsa-miR-1248											-6.6652						-7.9351												-9.57514
hsa-miR-130b-5p					-2.18562																								-7.94787	-10.4415
hsa-miR-202-3p															-6.9528													-8.08857					-5.63452
hsa-miR-411-3p														-7.79169															-9.84771	-11.7912
hsa-miR-431-3p																	-8.16203													-12.0166																-6.13559
hsa-miR-518d-5p														-8.03399						-4.94556																					-6.79332
hsa-miR-587																	-7.78908													-10.7591
hsa-miR-641																	-8.11149													-12.0992
hsa-miR-645					-3.53689						-6.50506																			-11.4306
hsa-miR-873-5p						-6.14105															-3.24957																						-5.24189
hsa-miR-145-3p			-5.83333																											-11.2545
hsa-miR-516a-3p																	-6.75682													-11.3833
hsa-miR-516b-5p						-0.723917															-1.55611
hsa-miR-610															-8.39477															-10.9765
hsa-let-7a-3p																												-7.90215	-9.14469	-8.4666	-8.16292	-7.28571						-7.05742	-7.19056		-6.93571				-6.82827		-7.70384	-7.13153
hsa-miR-30a-3p																		-2.60337						-6.10875		-6.73525			-9.29623	-11.319	-8.96159									-4.92727						-6.41883	-7.93509		-7.81489
hsa-miR-128																													-7.88924	-7.74655	-6.87778	-5.42678						-5.80579										-6.86843
hsa-let-7f-1-3p																											-6.93864	-7.87231	-9.93054	-8.96718		-6.49573															-7.46297	-7.81351
hsa-miR-205-5p																							-0.77284						-8.31	-8.60398	-7.56986					-4.41157
hsa-miR-214-5p																													-9.53322	-11.4559	-9.80574			-7.55636				-7.48839
hsa-miR-338-5p																													-9.74078	-11.2154	-9.95131	-6.9439							-7.03932										-8.44281
hsa-miR-370																												-7.98535	-8.45476	-10.9908																		-8.06511
hsa-miR-503-5p	-6.18971					-6.1621	-6.88524																													-7.43726													-8.29352
hsa-miR-664a-3p																													-9.58516	-10.3506	-7.97668								-8.39192									-8.56199	-8.65549
hsa-miR-125a-3p																			-4.49598						-4.81214						-9.70495																	-8.98734	-8.44778
hsa-miR-141-3p																							-5.20394						-8.35416	-9.6079	-9.51723																	-8.73778
hsa-miR-152																													-6.06934	-5.62029	-5.15208																-3.89772	-4.26309
hsa-miR-19a-3p																													-3.62631	-2.52812	-3.23968																	-4.02969	-3.92984
hsa-miR-34b-3p																-7.95467															-9.70817						-6.98218											-9.19144
hsa-miR-543																													-6.58877	-8.37468								-5.6169										-6.97698
hsa-miR-99b-3p																													-9.8884	-11.5153				-7.30861					-8.03737								-8.01224
hsa-let-7f-2-3p																													-8.97241	-10.109	-9.78497																	-8.86049
hsa-miR-24-1-5p										-6.0529																					-9.86405				-5.90681													-9.25244
hsa-miR-340-5p																													-9.38284	-10.4447	-9.0822
hsa-miR-432-5p																												-8.00285	-8.32063	-9.30672	-9.79757
hsa-miR-497-5p																													-8.0863	-9.11723	-8.00558	-4.7585
hsa-miR-548c-3p						-3.7084																																-5.36776
hsa-miR-758-3p																													-8.39568	-11.025	-8.65416									-5.00066
hsa-miR-940																				-1.96474										-9.60312						-5.2047		-4.19109
hsa-miR-186-5p																													-3.9496	-2.99218	-3.87288								-3.57127
hsa-let-7i-3p																													-10.1598	-10.668		-6.9181
hsa-miR-122-3p																																								-3.66055				-3.2288					-7.18148
hsa-miR-1271-5p					-4.75815			-5.50664									-7.5721
hsa-miR-129-2-3p					-0.709558	-3.03091
hsa-miR-1538																				-0.898723																		-4.62363			-4.25354
hsa-miR-18b-5p																													-4.20246	-4.63619	-4.48457
hsa-miR-25-5p																						-6.83214								-10.5306		-7.51739
hsa-miR-301b																												-7.40545	-9.15032												-6.78052
hsa-miR-323a-3p																												-8.20473	-8.68283	-9.39761
hsa-miR-324-5p																													-6.76297	-7.70259	-7.68534
hsa-miR-330-5p																								-6.7679							-9.66435						-6.70555
hsa-miR-33a-3p																													-10.8193	-11.9128	-8.94999
hsa-miR-33b-5p																													-9.82603	-9.93828
hsa-miR-34a-3p																						-6.25134							-10.5096																	-6.15085
hsa-miR-450a-5p																													-10.7483				-5.24785
hsa-miR-582-5p																													-8.49087	-10.1552	-6.69905
hsa-miR-616-5p																												-8.089		-11.3354																-6.63543
hsa-miR-624-5p																			-2.66718											-8.68992
hsa-miR-631																				-3.87003				-6.55815												-7.29894
hsa-miR-663b																				-6.18877										-12.4916									-8.31172
hsa-miR-766-3p																													-5.97694	-8.56317	-6.0579
hsa-miR-767-5p																													-9.76458	-11.8015															-6.2174
hsa-miR-802								-3.19728	-3.95846				-3.5394
hsa-let-7c																													-7.157	-8.9427	-7.46302
hsa-miR-1224-3p																															-7.59462																	-6.78003
hsa-miR-1265													-6.87908																						-5.1311
hsa-miR-181b-5p																													-9.99289	-11.5135
hsa-miR-182-5p																														-9.14522	-7.50013
hsa-miR-191-3p																														-11.7421																		-9.02836
hsa-miR-192-3p																													-10.6539						-5.67552
hsa-miR-19b-1-5p																													-10.1573	-11.6952
hsa-miR-200b-5p																				-4.32252									-10.1549
hsa-miR-2110																				2.89642										-6.98864
hsa-miR-26a-1-3p																													-9.49987	-11.5538
hsa-miR-339-5p																													-6.66748		-6.07583
hsa-miR-369-5p																													-10.4025	-10.4501
hsa-miR-378a-5p																														-11.1117	-9.97506
hsa-miR-380-3p								-5.45746
hsa-miR-424-3p			-5.54299										-7.48259
hsa-miR-431-5p																													-8.54084	-9.68309
hsa-miR-491-5p																													-8.33516	-10.1501
hsa-miR-495-3p																													-5.86836	-7.66314
hsa-miR-505-5p																													-9.385	-9.63393
hsa-miR-525-5p		-4.89938																														-7.66204
hsa-miR-578																													-10.194	-10.3959
hsa-miR-579																														-10.3495																		-8.99606
hsa-miR-588									-5.5334								-7.78265
hsa-miR-615-3p																																									-7.08003							-9.32555
hsa-miR-616-3p																				1.1897									-10.6253
hsa-miR-622																																											0.620344
hsa-miR-632																																					-5.6767
hsa-miR-636																			-4.36103											-10.2306
hsa-miR-638																																					-6.38449
hsa-miR-654-5p						-2.69816											-1.88681
hsa-miR-876-5p																														-11.2528								-7.65778
hsa-miR-889																													-9.67383	-10.3151
hsa-miR-301a-3p																													-4.64585	-5.61717
hsa-miR-100-5p																														-11.4816
hsa-miR-101-5p																														-10.3583
hsa-miR-10b-3p						-4.97229
hsa-miR-1200																	-8.17443
hsa-miR-1237-3p																																																	-8.74827
hsa-miR-1243																													-9.90784
hsa-miR-124-3p																				-1.05083
hsa-miR-1245a									-6.39945
hsa-miR-124-5p										-5.87308
hsa-miR-1247-5p																													-10.6798
hsa-miR-1258																														-10.6629
hsa-miR-1270																					2.0419
hsa-miR-1296											-6.28888
hsa-miR-135a-5p																													-10.6005
hsa-miR-146a-3p						-4.05184
hsa-miR-1471
hsa-miR-148b-5p																					-3.20758
hsa-miR-149-3p																				-3.33046
hsa-miR-15a-3p																														-11.7323
hsa-miR-181a-3p
hsa-miR-183-5p																														-10.1621
hsa-miR-184																				-4.60197
hsa-miR-18b-3p																																			-5.5813
hsa-miR-193b-3p																														-8.48836
hsa-miR-193b-5p		-5.36007
hsa-miR-196b-3p																										-4.51
hsa-miR-200b-3p																													-8.57613
hsa-miR-208a																														-12.3812
hsa-miR-21-3p																													-10.7009
hsa-miR-214-3p																														-10.4351
hsa-miR-216a-5p																				-1.49508
hsa-miR-298																														-12.4604
hsa-miR-29c-5p																														-12.4316
hsa-miR-302c-3p																					-3.35266
hsa-miR-30d-3p																														-12.4166
hsa-miR-323a-5p																								7.74178
hsa-miR-324-3p																														-4.57048
hsa-miR-340-3p																													-10.3369
hsa-miR-34c-5p																														-8.68453
hsa-miR-361-5p																														-9.64464
hsa-miR-371a-3p																												-8.39456
hsa-miR-380-5p																						-6.43099
hsa-miR-384																													-9.24353
hsa-miR-448																														-11.0674
hsa-miR-449a								-4.14246
hsa-miR-450b-5p																					-1.91023
hsa-miR-486-3p																														-7.79507
hsa-miR-487b																														-10.4204
hsa-miR-488-3p																-8.18669
hsa-miR-489																														-12.2204
hsa-miR-493-3p																													-8.77081
hsa-miR-496																													-8.66628
hsa-miR-505-3p																														-6.75151
hsa-miR-508-5p					-4.07124
hsa-miR-513a-3p																														-12.179
hsa-miR-515-5p
hsa-miR-518e-3p																																														-6.16498
hsa-miR-519b-3p																																																	-8.67607
hsa-miR-520d-3p									-4.65455
hsa-miR-520f																																																	-8.56195
hsa-miR-520g												-6.45494
hsa-miR-548m																														-11.7486
hsa-miR-548o-3p																														-10.3477
hsa-miR-550a-3p																														-7.60981
hsa-miR-570-3p																																											-2.87377
hsa-miR-576-3p																														-10.1848
hsa-miR-576-5p																														-11.082
hsa-miR-577																																							-6.44616
hsa-miR-593-3p																				-4.01188
hsa-miR-600																								-6.95428
hsa-miR-607																														-11.3719
hsa-miR-615-5p																	-7.43175
hsa-miR-620																	-4.89378
hsa-miR-623																				-4.04876
hsa-miR-628-3p																														-7.55347
hsa-miR-630																	-6.42619
hsa-miR-634														-7.72298
hsa-miR-651																																				-7.36423
hsa-miR-658																				-2.80208
hsa-miR-663a																				-0.360233
hsa-miR-767-3p																														-12.029
hsa-miR-770-5p													-7.52942
hsa-miR-885-3p																														-11.3042
hsa-miR-885-5p																																															-5.78777
hsa-miR-887																				-1.98596
hsa-miR-888-3p																																																-9.11126
hsa-miR-891b																	-8.0509
hsa-miR-922																													-10.739
hsa-miR-96-5p																														-8.14398
hsa-miR-98-5p																														-12.3785
hsa-let-7a-2-3p
hsa-let-7g-3p
hsa-miR-1
hsa-miR-100-3p
hsa-miR-103b
hsa-miR-105-5p
hsa-miR-106a-3p
hsa-miR-10a-3p
hsa-miR-1178-3p
hsa-miR-1179
hsa-miR-1181
hsa-miR-1182
hsa-miR-1183
hsa-miR-1184
hsa-miR-1185-5p
hsa-miR-1203
hsa-miR-1204
hsa-miR-1205
hsa-miR-1206
hsa-miR-1207-5p
hsa-miR-1208
hsa-miR-1227-3p
hsa-miR-1236-3p
hsa-miR-1244
hsa-miR-1252
hsa-miR-1253
hsa-miR-1254
hsa-miR-1255b-5p
hsa-miR-1256
hsa-miR-125b-1-3p
hsa-miR-1260a
hsa-miR-1263
hsa-miR-1264
hsa-miR-1266
hsa-miR-1269a
hsa-miR-1272
hsa-miR-127-5p
hsa-miR-129-1-3p
hsa-miR-129-5p
hsa-miR-130a-5p
hsa-miR-133a
hsa-miR-134
hsa-miR-135a-3p
hsa-miR-135b-3p
hsa-miR-135b-5p
hsa-miR-137
hsa-miR-138-1-3p
hsa-miR-138-2-3p
hsa-miR-138-5p
hsa-miR-141-5p
hsa-miR-143-5p
hsa-miR-1468
hsa-miR-147a
hsa-miR-147b
hsa-miR-148a-5p
hsa-miR-149-5p
hsa-miR-153
hsa-miR-1539
hsa-miR-154-3p
hsa-miR-182-3p
hsa-miR-183-3p
hsa-miR-185-3p
hsa-miR-187-5p
hsa-miR-188-3p
hsa-miR-188-5p
hsa-miR-1909-3p
hsa-miR-190b
hsa-miR-1911-3p
hsa-miR-1911-5p
hsa-miR-1912
hsa-miR-1913
hsa-miR-1914-3p
hsa-miR-1914-5p
hsa-miR-193a-3p
hsa-miR-193a-5p
hsa-miR-194-3p
hsa-miR-195-3p
hsa-miR-198
hsa-miR-19b-2-5p
hsa-miR-200a-5p
hsa-miR-200c-5p
hsa-miR-202-5p
hsa-miR-203a
hsa-miR-2053
hsa-miR-206
hsa-miR-208b
hsa-miR-20b-3p
hsa-miR-2113
hsa-miR-211-5p
hsa-miR-212-3p
hsa-miR-216b
hsa-miR-217
hsa-miR-218-1-3p
hsa-miR-218-5p
hsa-miR-219-1-3p
hsa-miR-219-2-3p
hsa-miR-219-5p
hsa-miR-221-3p
hsa-miR-221-5p
hsa-miR-222-5p
hsa-miR-224-5p
hsa-miR-23a-5p
hsa-miR-23b-5p
hsa-miR-26a-2-3p
hsa-miR-27b-5p
hsa-miR-296-3p
hsa-miR-297
hsa-miR-299-3p
hsa-miR-29b-1-5p
hsa-miR-300
hsa-miR-302a-3p
hsa-miR-302a-5p
hsa-miR-302b-3p
hsa-miR-302c-5p
hsa-miR-302d-3p
hsa-miR-302d-5p
hsa-miR-302e
hsa-miR-30b-3p
hsa-miR-30c-1-3p
hsa-miR-30c-2-3p
hsa-miR-31-3p
hsa-miR-31-5p
hsa-miR-3180-3p
hsa-miR-323b-5p
hsa-miR-325
hsa-miR-329
hsa-miR-331-5p
hsa-miR-335-3p
hsa-miR-337-3p
hsa-miR-337-5p
hsa-miR-33a-5p
hsa-miR-33b-3p
hsa-miR-345-5p
hsa-miR-346
hsa-miR-34b-5p
hsa-miR-34c-3p
hsa-miR-362-3p
hsa-miR-362-5p
hsa-miR-363-5p
hsa-miR-367-3p
hsa-miR-371a-5p
hsa-miR-372
hsa-miR-373-3p
hsa-miR-373-5p
hsa-miR-374b-3p
hsa-miR-376a-5p
hsa-miR-379-5p
hsa-miR-381-3p
hsa-miR-381-5p
hsa-miR-383
hsa-miR-409-5p
hsa-miR-411-5p
hsa-miR-412
hsa-miR-422a
hsa-miR-429
hsa-miR-432-3p
hsa-miR-433
hsa-miR-449b-3p
hsa-miR-449b-5p
hsa-miR-450b-3p
hsa-miR-452-3p
hsa-miR-452-5p
hsa-miR-454-3p
hsa-miR-454-5p
hsa-miR-455-5p
hsa-miR-483-3p
hsa-miR-487a
hsa-miR-488-5p
hsa-miR-490-3p
hsa-miR-490-5p
hsa-miR-491-3p
hsa-miR-492
hsa-miR-494
hsa-miR-498
hsa-miR-499a-3p
hsa-miR-499a-5p
hsa-miR-502-5p
hsa-miR-504
hsa-miR-506-3p
hsa-miR-508-3p
hsa-miR-509-3-5p
hsa-miR-509-3p
hsa-miR-510
hsa-miR-512-3p
hsa-miR-512-5p
hsa-miR-513a-5p
hsa-miR-513c-5p
hsa-miR-514a-3p
hsa-miR-515-3p
hsa-miR-516a-5p
hsa-miR-517-5p
hsa-miR-517a-3p
hsa-miR-517c-3p
hsa-miR-518a-3p
hsa-miR-518a-5p
hsa-miR-518b
hsa-miR-518c-3p
hsa-miR-518c-5p
hsa-miR-518d-3p
hsa-miR-518e-5p
hsa-miR-518f-3p
hsa-miR-518f-5p
hsa-miR-519a-3p
hsa-miR-519c-3p
hsa-miR-519d
hsa-miR-519e-3p
hsa-miR-519e-5p
hsa-miR-520a-3p
hsa-miR-520a-5p
hsa-miR-520b
hsa-miR-520c-3p
hsa-miR-520d-5p
hsa-miR-520e
hsa-miR-521
hsa-miR-522-3p
hsa-miR-524-3p
hsa-miR-524-5p
hsa-miR-525-3p
hsa-miR-526b-3p
hsa-miR-526b-5p
hsa-miR-539-5p
hsa-miR-541-3p
hsa-miR-541-5p
hsa-miR-542-5p
hsa-miR-544a
hsa-miR-545-3p
hsa-miR-548a-5p
hsa-miR-548b-3p
hsa-miR-548d-5p
hsa-miR-548h-5p
hsa-miR-548i
hsa-miR-548j
hsa-miR-548k
hsa-miR-548l
hsa-miR-549a
hsa-miR-550a-5p
hsa-miR-551b-5p
hsa-miR-552
hsa-miR-553
hsa-miR-554
hsa-miR-555
hsa-miR-556-3p
hsa-miR-556-5p
hsa-miR-557
hsa-miR-558
hsa-miR-561-3p
hsa-miR-562
hsa-miR-564
hsa-miR-566
hsa-miR-567
hsa-miR-571
hsa-miR-572
hsa-miR-573
hsa-miR-580
hsa-miR-583
hsa-miR-586
hsa-miR-589-3p
hsa-miR-589-5p
hsa-miR-591
hsa-miR-592
hsa-miR-593-5p
hsa-miR-595
hsa-miR-596
hsa-miR-597
hsa-miR-598
hsa-miR-599
hsa-miR-601
hsa-miR-603
hsa-miR-604
hsa-miR-605
hsa-miR-608
hsa-miR-609
hsa-miR-611
hsa-miR-612
hsa-miR-614
hsa-miR-617
hsa-miR-619
hsa-miR-621
hsa-miR-628-5p
hsa-miR-629-3p
hsa-miR-637
hsa-miR-639
hsa-miR-640
hsa-miR-642a-5p
hsa-miR-643
hsa-miR-646
hsa-miR-647
hsa-miR-649
hsa-miR-650
hsa-miR-653
hsa-miR-654-3p
hsa-miR-659-3p
hsa-miR-661
hsa-miR-662
hsa-miR-665
hsa-miR-668
hsa-miR-671-5p
hsa-miR-675-3p
hsa-miR-675-3p
hsa-miR-708-3p
hsa-miR-7-1-3p
hsa-miR-7-2-3p
hsa-miR-744-3p
hsa-miR-760
hsa-miR-765
hsa-miR-769-3p
hsa-miR-875-3p
hsa-miR-875-5p
hsa-miR-876-3p
hsa-miR-877-3p
hsa-miR-877-5p
hsa-miR-888-5p
hsa-miR-890
hsa-miR-891a
hsa-miR-892a
hsa-miR-920
hsa-miR-921
hsa-miR-924
hsa-miR-92a-1-5p
hsa-miR-92a-2-5p
hsa-miR-92b-5p
hsa-miR-933
hsa-miR-934
hsa-miR-936
hsa-miR-937-3p
hsa-miR-938
hsa-miR-9-3p
hsa-miR-943
hsa-miR-9-5p
hsa-miR-96-3p
hsa-miR-99a-3p
[truncated: 11 more columns]
